# Supplementary material for: Impacts of fungal entomopathogens on survival and immune responses of Aedes albopictus and Culex pipiens mosquitoes in the context of native Wolbachia infections
Source: PLoS Negl Trop Dis. 2021 Nov 29;15(11):e0009984. doi: 10.1371/journal.pntd.0009984 (PMC8670716; doi:10.1371/journal.pntd.0009984)
Supplement: S1 Table — (XLSX) [file pntd.0009984.s001.xlsx]

## Sheet: Table S1
S1 Table. Primer sequences used in qPCR.
Organism	Gene ID	Gene Name	Forward Primer Sequence	Reverse Primer Sequence	Reference
Ae. albopictus	AALF016123	RpS7	GTCCACGATCCCGCACTCT	GTGGTCTGCTGGTTCTTGTCC	Rossi et al 2015
Ae. albopictus	AALF009555	REL1	CTACCGGCAACCAAATGACT	GGGATTGTAGGGGGATGTCT	This study
Ae. albopictus	AALF015848	REL2	GCGATACGAGCTCCTTCAAC	GTGAGGGTGAGTTGGATCGT	This study
Ae. albopictus	AALF020799	PGRP-S1	CAGCATCAGAGGCAAAACAA	GAACGCAATACCGATCGACT	This study
Ae. albopictus	AALF019470	PGRP-LC	TTGGGATAAGCAAGGTGCTC	ATCCCATAGCGATGAGTTGC	This study
Ae. albopictus	AALF000656	CECA	CGGCGGTTTGAAGAAGTTCG	CGCAACGGGTAGAGCTTTCT	This study
Ae. albopictus	AALF008821	DEFC	TCTCAGTGTCGTTTGCTTGG	GACAGCTCTTCAGGGAATGC	This study
Ae. albopictus	AALF021807	LYSE	AACAATCGTAACGGGTCCAC	ATTCAGCAGCTCCGAACACT	This study
Ae. albopictus	AALF026904	TEP22	GCCGAAAGCACTTTGAGAAC	CATGCGATTCAAGGTCAATG	This study
Ae. albopictus	AALF004145	DUOX	GGGAATAGCAAGGCTTCCGT	ACCAAGCGTTTGTGATTGGC	This study
Ae. albopictus	LOC115258551	DUOXA	CACTATGACCCTTACCGGGG	CAAGCCAAAAGCACCATCCC	This study
Ae. albopictus	AALF009102	Catalase	TCCACACCCAGAAGCGTAAC	GATAGCCATCGGGAAGACCG	This study
Ae. albopictus	LOC109422303	CuZnSOD	ATGTCAAGGGCACCATCTTC	GGCTTGAGTCCAGTCACCTC	Molloy and Sinkins 2015
Ae. albopictus	LOC109622365	OXR-1	CTACTCGTGGTCCCTGGTGT	ATTGGGCTTTCCAGTTTGTG	Molloy and Sinkins 2015
Ae. albopictus	LOC115253543	GPX	CCAACGAGGAGATCAAGCAC	TCAAACTTGGCTCCCTTCTG	Molloy and Sinkins 2015
Ae. albopictus	AALF027907	PPO1	GCACGCTCAAGTCGATAACA	GTTGAGTTGGTTGGCTGGAT	This study
Ae. albopictus	AALF011778	PPO3	CGATTTTGGACCTCAAGGAA	CAACTTTTGGAGCGAGGAAG	This study
Ae. albopictus	AALF003039	PPO4	TGACGAGAAAGGCAACACTG	CGTACGGAATGGTGACACTG	This study
Ae. albopictus	AALF012718	PPO5	CAGCATGCTCCGTTTGTCTA	GAGCCAGGAAGATTCTGACG	This study
Ae. albopictus	AALF026353	PPO6	GAGCACCGGTTGTGGTACTT	ATTGGAAGCCTCGAAAGGAT	This study
Ae. albopictus	AALF003042	PPO7	GGCCTTCGCATATGTTGATT	AGTTGGAAACCATCGCAAAC	This study
Ae. albopictus	AALF012716	PPO8	AAATCAATCCCCATCCAACA	CGTTGTTCACTCCAGGGTTT	This study
Cx pipiens	LOC120425212	RpS3	AGCGTGCCAAGTCGATGAG	ACGTACTCGTTGCACGGATCTC	Rossi et al 2015
Cx pipiens	CPIJ002469	REL1	CACTTTGACGCAGAAGGACA	TTGCAGGACACGCTACTGAC	This study
Cx pipiens	CPIJ012236	REL2	GCAGCTCGGAAGACCTACAC	CCGTTTCTAGCTTCGATTGC	This study
Cx pipiens	CPIJ006559	PGRP-LC	TCGACTCACGCTATCGACTG	CCCATCTCACTTTCCCAGTG	This study
Cx pipiens	AY189808.1	CECA	CACTGGCCTTTTTCGGACAG	AGTGCCTTTTCCGATGCCTT	This study
Cx pipiens	CPIJ001276	DEFC	CCCCGAGCAATCGTACCAAG	TATCGTTGACGCCCAATCCA	This study
Cx pipiens	CPIJ005450	LYSC11	AACGAAAGCGCAATGGATAC	AGCTTGCACTCGTTTGAGGT	This study
Cx pipiens	CPIJ010376	TEP22	CTGCAGTATCGACGTCAGGA	GTACCTTTTGGCCACCTGAA	This study
Cx pipiens	CPIJ003117	DUOX	TCCTTCTCCGATGGCACAAC	CGCTGGAAGATCTCCTCGTC	This study
Cx pipiens	HQ239409.1	CATALASE	ACCTAACCAAGGTTTGGCCC	AGTAGTTGCTTGGGTTGCGA	This study
Cx pipiens	HQ239413.1	GPX	GCGAGGAAACTGTGGAGCTT	GATGCACGTTTGTCCCGAAG	This study
Cx pipiens	JN251103.1	GST	CCCGTGCCATCCAGATCTAC	AGAAGAGACGCTGGTTCACG	This study
Cx pipiens	CPIJ005078	PPO1	TGGACAAGTTTGGCGTTACA	TCCTCTCGTACGGAATGGTC	This study
Cx pipiens	CPIJ016563	PPO2	CGCCTCTGACCTACAAGGAG	GGGGTTGAGAGTCACGGTAA	This study
Cx pipiens	CPIJ009877	PPO3	TACGAAGGATTTGCCCATTC	TTCCTGCTGCACAATGCTAC	This study
Cx pipiens	CPIJ016564	PPO5	AGGATATCGGCGTGAATCTG	GATCTTTCCGAACCACCTCA	This study
Cx pipiens	CPIJ007275	PPO6	TCACCAAATCGCCAACTGTA	ACCGGTAGAACACTGGATCG	This study
Cx pipiens	CPIJ016565	PPO7	CGATCTGTTCGCAATGGTTT	AGTCGCGAGATTCGTCAAAA	This study
Cx pipiens	CPIJ016566	PPO4	AAACGATGGCTCGGTACAAC	CTTTCCTCGAGCAGGATACG	This study
Cx pipiens	CPIJ005187	PPO9	GAACAACGGTTGGCGTACTT	CCAGAGGTCGGATAAACCAA	This study
Wolbachia	WSP	wsp	GCATTTGGTTAYAAAATGGACGA	GGAGTGATAGGCATATCTTCAAT	Hughes et al 2011
Fungal load	18s rRNA	18s rRNA	AGATACCGTCGTAGTCTTAACCATAAACT	TTCAGCCTTGCGACCATACT	Bell et al. 2009
Bacterial load	16s rRNA	16s rRNA	TCCTACGGGAGGCAGCAGT	GGACTACCAGGGTATCTAATCCTGTT	Nadkarni et al. 2002
REFERENCES
Rossi P, Ricci I, Cappelli A, Damiani C, Ulissi U, Mancini MV, et al. Mutual exclusion of Asaia and Wolbachia in the reproductive organs of mosquito vectors. Parasites & Vectors. 2015;8(1):278. doi: 10.1186/s13071-015-0888-0.
Molloy JC, Sinkins SP. Wolbachia Do Not Induce Reactive Oxygen Species-Dependent Immune Pathway Activation in Aedes albopictus. Viruses. 2015;7(8):4624-39. PubMed PMID: doi:10.3390/v7082836.
Hughes GL. Wolbachia infections in Anopheles gambiae cells: transcriptomic characterization of a novel host-symbiont interaction. PLoS Path. 2011;7. doi: 10.1371/journal.ppat.1001296.
Bell AS, Blanford S, Jenkins N, Thomas MB, Read AF. Real-time quantitative PCR for analysis of candidate fungal biopesticides against malaria: Technique validation and first applications. J Invertebr Pathol. 2009;100(3):160-8. doi: http://dx.doi.org/10.1016/j.jip.2009.01.006.
Nadkarni MA, Martin FE, Jacques NA, Hunter N. Determination of bacterial load by real-time PCR using a broad-range (universal) probe and primers set. Microbiology. 2002;148(1):257-66. doi: doi:10.1099/00221287-148-1-257.
