# Supplementary material for: Impacts of fungal entomopathogens on survival and immune responses of Aedes albopictus and Culex pipiens mosquitoes in the context of native Wolbachia infections
Source: PLoS Negl Trop Dis. 2021 Nov 29;15(11):e0009984. doi: 10.1371/journal.pntd.0009984 (PMC8670716; doi:10.1371/journal.pntd.0009984)
Supplement: S2 Table — (XLSX) [file pntd.0009984.s002.xlsx]

## Sheet: Table S2
	Table S2.- Interactive effects of 2-way factor ANOVA for Oxidative stress and antioxidant genes (Type III Fixed effects)
				Ae. albopictus			Cx. pipiens
		Target	Effect	Num/Den DF	F Value	Pr>F	Num/Den DF	F Value	Pr>F
		CuZnSOD	F	2/55	1.3	0.2805
			W	1/55	0.3	0.5888		-
			F*W	2/55	0.62	0.5433
		OXR	F	2/55	1.69	0.194
			W	1/55	2.49	0.1204		-
			F*W	2/55	0.67	0.5183
		GST	F				2/59	0.16	0.852
			W		-		1/59	0.32	0.5762
			F*W				2/59	0.09	0.9126
